# Supplementary material for: Demographics and histopathological characteristics of enucleated microphthalmic globes
Source: Sci Rep. 2022 Mar 28;12:5283. doi: 10.1038/s41598-022-09261-2 (PMC8960817; doi:10.1038/s41598-022-09261-2)
Supplement: Supplementary file 1 — Supplementary Information. [file 41598_2022_9261_MOESM1_ESM.xlsx]

## Sheet: sheet1
Case	MRN	#Histopath	Gender	Age at presentation	Eye involved	Nationality\region	Consanguinity	Direct family history of eye anomaly	pregnancy	Milestones	Systemic disease	Enucleated eye	Presenting symptoms/Signs	US	VA at presentation	Abnormal Ocular findings in the affected globe	Main Clinical Diagnosis	Grossly Identified globe		Cornea Epi	Bowman’s	Stroma	Descemet’s M	Endothelium	AC angle	Histo iris/CB	Histo lens	Histo retina	Histo RPE	Histo choroid	Histo optic nerve	others	Abnormal IO structure(s)	gross diameters mean	Histopath diagnosis	Additional Histopathological diagnosis	degree of micropthalmous	coloboma	micropthalmia with coloboma	micropthalmia with AS	micropthalmia with AS and coloboma
1	5868440	HISTO: 18-H-165-A	male	1 year	OU (conjunctival cyst removal only)	Saudi\north	no	no	full term cs	normal	no	OU (conjunctival cyst removal)	Abnormal eye movement ou with soft tissue mass ou	Yes, total RD OS	Not F&F	Conjunctival cyst ou, micropthamia OD,choriretinal coloboma OD,optic nerve coloboma OS, RD OU	Conjunctival cyst ou, micropthamia od, choriretinal coloboma od, optic nerve coloboma os, RD OU	no		NA	NA	NA	NA	NA	NA	NA	NA	NA	NA	NA	NA	Coloboma Cyst* columnar epithelium, fibrofatty tissue and neuroglial tissue	NA	Radiology: Axial length 7.8 mm	Microphthalmia with Cyst OD. Globe itself was not enucleated.	NA	Severe	yes	NA	NA	NA
2	4508880	HISTO: S13-822	male	4 months	OS	Saudi\central	Yes\first degree	no	preterm (33 Weeks of gestation) cs	abnormal	Duodenal atrasia (post primary anastomosis), microcephaly	OS (with implant)	Abnormal os cornea, Small globe os	Yes, small globe os	F&F OD, NOT F&F OS	corneal opacity os	microphthalmia OS, sclerocornea OS	yes		Thin	Absent	Thin, NV	Absent	Absent	Agenesis	Hypoplastic,Adherent to cornea (leukoma)	Absent	Scarring, hypoplastic, dysplasia	Interrupted focally	Chorio-retinal scarring	Hypoplasia	CB mild chronic inflammation	6	15 x 14 x 13 Mean 14 mm	Microphthalmia OS	NA	mild			yes
3	3303390	HISTO: H15-1322	female	3 years	OD	Saudi\central	no	no	Full term vaginal	normal	no	OD (with implant)	abnormal eye movement, squint, small globe	No	Not F&F OD, F&F OS	microphthalmia, shallow fornix, band keratopathy	micropthalmia OS	yes		Irregular	Calcification	Normal	Normal	Vacuolated	Dysgenesis (TM malformation)	Normal	Absent	Gliosis, hypoplastic	Atrophy	Dystrophic	Absent	Malformed TM	5	18 x 17 x 17 Mean 17.3 mm	Microphthalmia OD	Malformed TM, RPE atrophy, Dystrophic choroid	mild			yes
4	6442380	HISTO: 19-H-1270-A	male	1 month	OS	Saudi\central	no	no	Full term cs	normal	no	OS (with implant)	small globe	Yes, small globe, total RD	F&F OD, NOT F&F OS	microcornea, cataract, psynechia	Microphthalmia OS	yes		Normal	Irregular	Thick	Normal	Normal	Obstructed	Adherent to lens capsule, dilated BV, no crypts	Calcified, spherical	Dysplasia, RD, subretinal fluid	Intact, Drusen like (few)	Thin, Dilated vascular channels	Mild hypoplasia	None	6	14 x 11 Mean 12 mm	Microphthalmia OS	Calcified spherical lens	mild			yes
5	1627872	HISTO: H-15-1097	female	29 years	OD	Saudi\central	no	no	full term cs	normal	anemia	OD (with dermis fat graft)	Absent globe OD, Malformed lid OD	no	NLP OD, F&F OS	Anophthalmia, malformed lid	Anophthalmia OD	yes		Absent	Absent	Scarring, prominent N	Absent	Absent	Obstructed with adherent CB	Hypoplastic	Absent (aphakia)	Scarring, gliosis, cystic changes, pigment migration	Calcification	Thick, Pigment clumping	Absent	Coloboma Cyst* medullary epithelium, and neuroglial tissue	9+ coloboma= 10	12 x 8 Mean 10 mm	Microphthalmia with cyst OD	NA	severe				yes
6	5275550	HISTO: H16-74	female	41 years	OS	Saudi\south	no	no	full term vaginal	normal	asthma	OD (with implant)	small globe	no	NLP OD, F&F OS	lower lid ectropion, upper lid lagophthalmos	Microphthalmia OD	yes		Thick	Absent (mostly)	Scarring, prominent N	Detached	Attenuated	Dysgenesis	Hypoplastic	Absent (aphakia)	Hypoplasia, gliosis	Atrophy, focal hyperplasia	Thick	Coloboma, hypoplasia	ON Heterotopic adipose tissue IO vascularized mass reaching the colobomatous ON area	9+ coloboma= 10	12 x 9 x 8 Mean 9.7 mm	Microphthalmia OD with ON coloboma, IO heterotopic vascular mass and adipose tissue	aphakia, optic nerve coloboma, retinal atrophy and gliosis	severe				yes
7	2418045	HISTO: S00-934	male	10 days	OD	Saudi\east	no	no	full term CS	normal	G6PD, sickle cell trait	OD (with implant)	Absent globe	no	Not F&F OD, F&F OS	large soft mass attached to prolapsed conjunctiva	Microphthalmia OD, congenital cyst	yes		Irregular	Absent	Thick	Normal	Normal	Obstructed	Hypoplastic	Clear	Dysplasia	Calcification	Focal lymphocytic infiltrate, dilated vascular channels	Absent	Coloboma Cyst* glial tissue and fibrofatty tissue	5+ coloboma= 6	52 x 25 x 18 Mean 31.7 mm	Microphthalmia with cyst OD	NA	mild		yes
8	4590931	HISTO: 14H-108	female	17 days	OS	Saudi\central	Yes\first degree	Yes. brother	Full term vaginal	normal	G6PD, one kidney agenesis, asthma	OS (with dermis fat graft)	Small globe	no	F&F OD, NOT F&F OS	microphthalmia	microphthalmia	yes		Thin (very)	Absent	Thick, scarring	Thin, partially detached	Absent	Obliterated	Thick, adherent to cornea	Cataract, liquefaction of lens material	Gliosis	Distorted hyperplasia	Distorted with hyperplasia	NM	None	8	9 x 5 x 4 Mean 6 mm	Microphthalmia OS	Thick cornea	severe			yes
9	6058570	HISTO: 21-H-574A	male	4 years		Saudi\central	no													Absent	Absent	absent	absent	Absent	Dysgenesis	Hypoplastic	Resorbed calcified	Dysplasia	Focally present	Pigment clumping	Absent	Coloboma Choristoma (Extraocular)	7+ coloboma=8	16x10x6 Mean: 10.7 mm	Microphthalmia OS		severe				yes
10	10232018	HISTO: 02-SP-20-338	Male	1 day	OS	Saudi\central	yes\2nd degree	No	Full term vaginal	no	No	OS	Small globe, malformed lids	Yes, small globe, calcified lens	NOT F&F OU	microphthalmia	Microphthalmia os	yes		absent	absent	Sclerocornea NV	Partially intact	attenuated	Dysgenesis	normal	Resorbed calcified	Dysplasia, gliosis	Hyperplasia	dilated vascular channels	Absent	Intraocular Choristoma	6	15 x 10 x 7 Mean 10.7 mm	Microphthalmia OS	Sclerocornea, dermoid cyst, stromal corneal NV, partially intact DM, calcified lens	mild			yes
11	10269878	HISTO: 02-SP-20-293	male	11 months	OD	yamani	yes\Third degree	No	Full term vaginal	Normal	No	OD	Small globes, cryptophthalmos, dysmorphic facial features	No	NOT F&F OU	Microphthalmia, cryptophthalmos, OU	Microphthalmia OU for enucleation OD	yes		Absent	Absent	Vascularized	Absent	Absent	Agenesis	No iris/CB medullary epithelium hyperplasia	Absent	Dysplasia, gliosis	Intact	Dilated vascular channels & prominent nerves	Hypoplasia coloboma	Coloboma: ON Massive gliosis	6+ coloboma=7	10 x 10 x 5 Mean 12.5	Microphthalmia OD with massive gliosis	NA	mild				yes

## Sheet: Sheet2
Patient number	Histo cornea epithelium	Histo cornea bowman	Histo cornea stroma	Histo cornea desement M	Histo cornea endothelium	Histo AC angle	Histo iris	Histo lens	Histo vitreous	Histo retina	Histo RPE	Histo chroid	Histo optic nerve	Cyst (gross measurement)	Main Histopathological diagnosis	Additional Histopathological diagnosis
1	NA	NA	NA	NA	NA	NA	NA	NA	NA	NA	NA	NA	NA	Conjunctival cyst OD: 25*20 mm OS: 23*17 Histopath: cyst lined by columnar epithelium, contain fibrofatty tissue and neuroglial tissue	Microphthalmia with Cyst OD, conjunctival cyst OS	NA
2	Thin	absent	thin, NV	MN	NM	NM	Atrophic	NM	NM	scar,atrophic, dysplastic	NM	NM	Atrophic	NA	Microphthalmia OS	NA
3	Irregular	calcification	normal	normal	vaculated	Dysgenesis	normal	absent	NM	gliosis,atrophy	absent	NM	Absent	NA	Microphthalmia OD	Malformed TM, RPE atrophy, Dystrophic choroid
4	normal	irregular	thick	normal	normal	Obstructed by iris tissue	NM	calcified	NM	dysplastic	NM	Dilated vascular chroid	atrophic	NA	Microphthalmia OS	Calcified spherical lens
6	NM	NM	NM	NM	NM	NM	NM	NM	NM	scar,gliosis,dysplastic	Calcification	scar	Not identified	NA	Microphthalmia OD	NA
7	thick	absent	NM	normal	NM	dysgenesis	atrophic	absent	NM	atrophic,gliosis	atrophic	Thick	coloboma, atrophic	NA	Microphthalmia OD	aphakia, optic nerve coloboma, retinal atrophy and gliosis
8	NM	absent	NM	normal	normal	Obstructed by iris tissue	NM	clear	NM	dysplastic	calcification	Focal lymphocyte infiltrate, dilated vascular channel	Not identified	Congenital cyst OD: 52*25 mm*18 mm Histopath: glial tissue and fibrofatty tissue	Microphthalmia with cyst OD	NA
9	thin	absent	thick	normal	NM	NM	Thick	Micro-spherophakia	NM	gliosis	Distorted with hyperplasia	Distorted with hyperplasia	NM	NA	microphthalmia OS	Thick cornea
10	absent	absent	NM	absent	NM	dysgenesis	normal	calcified	NM	Dysplastic, gliosis	hyperplasia	dilated vascular channel	absent	Dermoid cyst	microphthalmia OS	Sclerocornea, dermoid cyst, stromal corneal NV, partially intact DM, calcified lens
11	NM	NM	NM	NM	NM	NM	NM	NM	NM	Dysplastic, gliosis	NM	NM	NM	NA	microphthalmia OD	NM
